# Supplementary material for: Effects of Ultrafine Bubble Water on Gut Microbiota Composition and Health Markers in Rats
Source: Nanomaterials (Basel). 2025 Aug 5;15(15):1193. doi: 10.3390/nano15151193 (PMC12348793; doi:10.3390/nano15151193)
Supplement: Supplementary file 1 [file nanomaterials-15-01193-s001.zip]

Archive with 5 entries (4 files):
- nanomaterials-3721151_Supplementary Data/
- nanomaterials-3721151_Supplementary Data/Body Wt, Feed Intake, Clinical Signs.xlsx
- nanomaterials-3721151_Supplementary Data/HW and DI Water Consumption Record.xlsx
- nanomaterials-3721151_Supplementary Data/Metagenomics_data updated_15.09.2024 - share.xlsx
- nanomaterials-3721151_Supplementary Data/SCFAs and Inflammatory Data Tables.pdf
