# Supplementary material for: Effects of Ultrafine Bubble Water on Gut Microbiota Composition and Health Markers in Rats
Source: Nanomaterials (Basel). 2025 Aug 5;15(15):1193. doi: 10.3390/nano15151193 (PMC12348793; doi:10.3390/nano15151193)
Supplement: Supplementary file 1 [file nanomaterials-15-01193-s001.zip › nanomaterials-3721151_Supplementary Data/Body Wt, Feed Intake, Clinical Signs.xlsx]

## Sheet: Week 0
Gut Microbiota in Healthy rats after exposure to HW Water & DI Water in Female SD RATS
Test System		RAT		Dose
Strain		SD		Volume
Sex		Female		Stength Of suspension
WEEK 0		DATE		Ready to use formulation
Route of Admin		Oral PO		FEED OFFERED=200grams
Group	Cage No	Date	Animal Code	Body Wt (gr)	Feed left over(gr)	Feed Consumed(gr/1day)	Morbidity /Mortality	Clinical observations
Vehicle	1	2024-03-28	F1	99	136	9.14286	Not found	Normal
Vehicle	2	2024-03-28	F2	129	176	3.42857	Not found	Normal
Vehicle	3	2024-03-28	F3	125	165	5	Not found	Normal
Vehicle	4	2024-03-28	F4	112	138	8.85714	Not found	Normal
Vehicle	5	2024-03-28	F5	124	158	6	Not found	Normal
Vehicle	6	2024-03-28	F6	100	120	11.4286	Not found	Normal
Vehicle	7	2024-03-28	F7	130	169	4.42857	Not found	Normal
Vehicle	8	2024-03-28	F8	132	148	7.42857	Not found	Normal
Vehicle	9	2024-03-28	F9	128	160	5.71429	Not found	Normal
Vehicle	10	2024-03-28	F10	108	155	6.42857	Not found	Normal
Vehicle	11	2024-03-28	F11	122	151	7	Not found	Normal
Vehicle	12	2024-03-28	F12	109	147	7.57143	Not found	Normal
Treatment	13	2024-03-28	F13	110	155	6.42857	Not found	Normal
Treatment	14	2024-03-28	F14	107	147	7.57143	Not found	Normal
Treatment	15	2024-03-28	F15	110	143	8.14286	Not found	Normal
Treatment	16	2024-03-28	F16	133	172	4	Not found	Normal
Treatment	17	2024-03-28	F17	128	161	5.57143	Not found	Normal
Treatment	18	2024-03-28	F18	139	175	3.57143	Not found	Normal
Treatment	19	2024-03-28	F19	135	163	5.28571	Not found	Normal
Treatment	20	2024-03-28	F20	110	124	10.8571	Not found	Normal
Treatment	21	2024-03-28	F21	132	163	5.28571	Not found	Normal
Treatment	22	2024-03-28	F22	135	183	2.42857	Not found	Normal
Treatment	23	2024-03-28	F23	139	185	2.14286	Not found	Normal
Treatment	24	2024-03-28	F24	103	115	12.1429	Not found	Normal

## Sheet: After randomization
Gut Microbiota in Healthy rats after exposure to HW Water & DI Water in Female SD RATS
Test System		RAT		Dose
Strain		SD		Volume
Sex		Female		Stength Of suspension
WEEK 1		DATE		Ready to use formulation
Route of Admin		Oral PO
Group	Cage No	Date	Animal Code	Body Wt (gr)		Morbidity /Mortality	Clinical observations
Vehicle	1	2024-04-09	F1	157		Not found	Normal
Vehicle	2	2024-04-09	F2	170		Not found	Normal
Vehicle	3	2024-04-09	F3	175		Not found	Normal
Vehicle	4	2024-04-09	F4	159		Not found	Normal
Vehicle	5	2024-04-09	F5	169		Not found	Normal
Vehicle	6	2024-04-09	F6	139		Not found	Normal
Vehicle	7	2024-04-09	F7	174		Not found	Normal
Vehicle	8	2024-04-09	F8	176		Not found	Normal
Vehicle	9	2024-04-09	F9	163		Not found	Normal
Vehicle	10	2024-04-09	F10	162		Not found	Normal
Vehicle	11	2024-04-09	F11	165		Not found	Normal
Vehicle	12	2024-04-09	F12	169		Not found	Normal
Treatment	13	2024-04-09	F13	167		Not found	Normal
Treatment	14	2024-04-09	F14	166		Not found	Normal
Treatment	15	2024-04-09	F15	164		Not found	Normal
Treatment	16	2024-04-09	F16	176		Not found	Normal
Treatment	17	2024-04-09	F17	167		Not found	Normal
Treatment	18	2024-04-09	F18	179		Not found	Normal
Treatment	19	2024-04-09	F19	170		Not found	Normal
Treatment	20	2024-04-09	F20	144		Not found	Normal
Treatment	21	2024-04-09	F21	170		Not found	Normal
Treatment	22	2024-04-09	F22	188		Not found	Normal
Treatment	23	2024-04-09	F23	189		Not found	Normal
Treatment	24	2024-04-09	F24	140		Not found	Normal

## Sheet: Week 1
Gut Microbiota in Healthy rats after exposure to HW Water & DI Water in Female SD RATS
Test System		RAT		Dose
Strain		SD		Volume
Sex		Female		Stength Of suspension
WEEK 1		DATE	2024-04-11	Ready to use formulation
Route of Admin		Oral PO
Group	Cage No	Date	Animal Code	Body Wt (gr)	Feed left over(gr)	Feed Consumed(gr/1day)	Morbidity /Mortality	Clinical observations
Vehicle	1	2024-04-11	F1	-	-	-	Necropsy	-
Vehicle	2	2024-04-11	F2	-	-	-	Necropsy	-
Vehicle	3	2024-04-11	F3	-	-	-	Necropsy	-
Vehicle	4	2024-04-11	F4	175	129	10.1429	Not found	Normal
Vehicle	5	2024-04-11	F5	163	140	8.57143	Not found	Normal
Vehicle	6	2024-04-11	F6	177	137	9	Not found	Normal
Vehicle	7	2024-04-11	F7	171	145	7.85714	Not found	Normal
Vehicle	8	2024-04-11	F8	169	132	9.71429	Not found	Normal
Vehicle	9	2024-04-11	F9	169	146	7.71429	Not found	Normal
Vehicle	10	2024-04-11	F10	172	136	9.14286	Not found	Normal
Vehicle	11	2024-04-11	F11	171	140	8.57143	Not found	Normal
Vehicle	12	2024-04-11	F12	145	127	10.4286	Not found	Normal
Treatment	13	2024-04-11	F13	-	-	-	Necropsy	-
Treatment	14	2024-04-11	F14	-	-	-	Necropsy	-
Treatment	15	2024-04-11	F15	-	-	-	Necropsy	-
Treatment	16	2024-04-11	F16	161	144	8	Not found	Normal
Treatment	17	2024-04-11	F17	178	147	7.57143	Not found	Normal
Treatment	18	2024-04-11	F18	160	151	7	Not found	Normal
Treatment	19	2024-04-11	F19	181	145	7.85714	Not found	Normal
Treatment	20	2024-04-11	F20	166	136	9.14286	Not found	Normal
Treatment	21	2024-04-11	F21	171	150	7.14286	Not found	Normal
Treatment	22	2024-04-11	F22	169	128	10.2857	Not found	Normal
Treatment	23	2024-04-11	F23	175	145	7.85714	Not found	Normal
Treatment	24	2024-04-11	F24	168	134	9.42857	Not found	Normal

## Sheet: Week 2
Gut Microbiota in Healthy rats after exposure to HW Water & DI Water in Female SD RATS
Test System		RAT		Dose
Strain		SD		Volume
Sex		Female		Stength Of suspension
WEEK 2		DATE	2024-04-15	Ready to use formulation
Route of Admin		Oral PO
Group	Cage No	Date	Animal Code	Body Wt (gr)	Feed left over(gr)	Feed Consumed(gr/1day)	Morbidity /Mortality	Clinical observations
Vehicle	1	2024-04-15	F1	-	-	-	Necropsy	-
Vehicle	2	2024-04-15	F2	-	-	-	Necropsy	-
Vehicle	3	2024-04-15	F3	-	-	-	Necropsy	-
Vehicle	4	2024-04-15	F4	193	119	11.5714	Not found	Normal
Vehicle	5	2024-04-15	F5	178	130	10	Not found	Normal
Vehicle	6	2024-04-15	F6	188	122	11.1429	Not found	Normal
Vehicle	7	2024-04-15	F7	184	128	10.2857	Not found	Normal
Vehicle	8	2024-04-15	F8	183	119	11.5714	Not found	Normal
Vehicle	9	2024-04-15	F9	180	118	11.7143	Not found	Normal
Vehicle	10	2024-04-15	F10	190	115	12.1429	Not found	Normal
Vehicle	11	2024-04-15	F11	180	129	10.1429	Not found	Normal
Vehicle	12	2024-04-15	F12	170	107	13.2857	Not found	Normal
Treatment	13	2024-04-15	F13	-	-	-	Necropsy	-
Treatment	14	2024-04-15	F14	-	-	-	Necropsy	-
Treatment	15	2024-04-15	F15	-	-	-	Necropsy	-
Treatment	16	2024-04-15	F16	180	117	11.8571	Not found	Normal
Treatment	17	2024-04-15	F17	191	126	10.5714	Not found	Normal
Treatment	18	2024-04-15	F18	176	124	10.8571	Not found	Normal
Treatment	19	2024-04-15	F19	196	126	10.5714	Not found	Normal
Treatment	20	2024-04-15	F20	181	123	11	Not found	Normal
Treatment	21	2024-04-15	F21	182	126	10.5714	Not found	Normal
Treatment	22	2024-04-15	F22	185	113	12.4286	Not found	Normal
Treatment	23	2024-04-15	F23	181	130	10	Not found	Normal
Treatment	24	2024-04-15	F24	188	114	12.2857	Not found	Normal

## Sheet: Week 3
Gut Microbiota in Healthy rats after exposure to HW Water & DI Water in Female SD RATS
Test System		RAT		Dose
Strain		SD		Volume
Sex		Female		Stength Of suspension
WEEK 3		DATE	2024-04-22	Ready to use formulation
Route of Admin		Oral PO
Group	Cage No	Date	Animal Code	Body Wt (gr)	Feed left over(gr)	Feed Consumed(gr/1day)	Morbidity /Mortality	Clinical observations
Vehicle	1	2024-04-22	F1	-	-	-	Necropsy	-
Vehicle	2	2024-04-22	F2	-	-	-	Necropsy	-
Vehicle	3	2024-04-22	F3	-	-	-	Necropsy	-
Vehicle	4	2024-04-22	F4	213	86	16.2857	Not found	Normal
Vehicle	5	2024-04-22	F5	197	90	15.7143	Not found	Normal
Vehicle	6	2024-04-22	F6	211	90	15.7143	Not found	Normal
Vehicle	7	2024-04-22	F7	206	85	16.4286	Not found	Normal
Vehicle	8	2024-04-22	F8	204	95	15	Not found	Normal
Vehicle	9	2024-04-22	F9	195	89	15.8571	Not found	Normal
Vehicle	10	2024-04-22	F10	200	93	15.2857	Not found	Normal
Vehicle	11	2024-04-22	F11	197	92	15.4286	Not found	Normal
Vehicle	12	2024-04-22	F12	186	87	16.1429	Not found	Normal
Treatment	13	2024-04-22	F13	-	-	-	Necropsy	-
Treatment	14	2024-04-22	F14	-	-	-	Necropsy	-
Treatment	15	2024-04-22	F15	-	-	-	Necropsy	-
Treatment	16	2024-04-22	F16	200	83	16.7143	Not found	Normal
Treatment	17	2024-04-22	F17	207	92	15.4286	Not found	Normal
Treatment	18	2024-04-22	F18	194	94	15.1429	Not found	Normal
Treatment	19	2024-04-22	F19	212	84	16.5714	Not found	Normal
Treatment	20	2024-04-22	F20	203	75	17.8571	Not found	Normal
Treatment	21	2024-04-22	F21	184	104	13.7143	Not found	Normal
Treatment	22	2024-04-22	F22	209	75	17.8571	Not found	Normal
Treatment	23	2024-04-22	F23	203	87	16.1429	Not found	Normal
Treatment	24	2024-04-22	F24	210	76	17.7143	Not found	Normal

## Sheet: Week 4
Gut Microbiota in Healthy rats after exposure to HW Water & DI Water in Female SD RATS
Test System		RAT		Dose
Strain		SD		Volume
Sex		Female		Stength Of suspension
WEEK 4		DATE	2024-04-29	Ready to use formulation
Route of Admin		Oral PO
Group	Cage No	Date	Animal Code	Body Wt (gr)	Feed left over(gr)	Feed Consumed(gr/1day)	Morbidity /Mortality	Clinical observations
Vehicle	1	2024-04-29	F1	-	-	-	Necropsy	-
Vehicle	2	2024-04-29	F2	-	-	-	Necropsy	-
Vehicle	3	2024-04-29	F3	-	-	-	Necropsy	-
Vehicle	4	2024-04-29	F4	227	48	21.7143	Not found	Normal
Vehicle	5	2024-04-29	F5	215	60	20	Not found	Normal
Vehicle	6	2024-04-29	F6	223	56	20.5714	Not found	Normal
Vehicle	7	2024-04-29	F7	215	57	20.4286	Not found	Normal
Vehicle	8	2024-04-29	F8	218	61	19.8571	Not found	Normal
Vehicle	9	2024-04-29	F9	206	58	20.2857	Not found	Normal
Vehicle	10	2024-04-29	F10	208	97	14.7143	Not found	Normal
Vehicle	11	2024-04-29	F11	207	92	15.4286	Not found	Normal
Vehicle	12	2024-04-29	F12	210	83	16.7143	Not found	Normal
Treatment	13	2024-04-29	F13	-	-	-	Necropsy	-
Treatment	14	2024-04-29	F14	-	-	-	Necropsy	-
Treatment	15	2024-04-29	F15	-	-	-	Necropsy	-
Treatment	16	2024-04-29	F16	214	88	16	Not found	Normal
Treatment	17	2024-04-29	F17	205	97	14.7143	Not found	Normal
Treatment	18	2024-04-29	F18	206	99	14.4286	Not found	Normal
Treatment	19	2024-04-29	F19	216	101	14.1429	Not found	Normal
Treatment	20	2024-04-29	F20	210	81	17	Not found	Normal
Treatment	21	2024-04-29	F21	205	96	14.8571	Not found	Normal
Treatment	22	2024-04-29	F22	221	81	17	Not found	Normal
Treatment	23	2024-04-29	F23	208	98	14.5714	Not found	Normal
Treatment	24	2024-04-29	F24	229	78	17.4286	Not found	Normal
