# Supplementary material for: Effects of Ultrafine Bubble Water on Gut Microbiota Composition and Health Markers in Rats
Source: Nanomaterials (Basel). 2025 Aug 5;15(15):1193. doi: 10.3390/nano15151193 (PMC12348793; doi:10.3390/nano15151193)
Supplement: Supplementary file 1 [file nanomaterials-15-01193-s001.zip › nanomaterials-3721151_Supplementary Data/HW and DI Water Consumption Record.xlsx]

## Sheet: Week 1
Gut Microbiota in Healthy rats after exposure to HW Water & DI Water in Female SD RATS
Test System		RAT		Offered volume		250ml/rat
Strain		SD		Left over volume taken		every 48Hrs i.e 2days
Sex		Female
WEEK 1		DATE		Ready to use formulation
Route of Admin		Oral PO
Group	Cage No	Volume offered(mL) on 10/04/2024	Volume left over (mL)measured on 12/04/2024	Volume consumed(mL/48 hrs)	Volume offered(mL) on 12/04/2024	Volume left over (mL)measured on 14/04/2024	Volume consumed(mL/48 hrs)	Volume offered(mL) on 14/04/2024
Vehicle	4	250	198	52	250	197	53	250
Vehicle	5	250	198	52	250	195	55	250
Vehicle	6	250	205	45	250	200	50	250
Vehicle	7	250	200	50	250	193	57	250
Vehicle	8	250	197	53	250	191	59	250
Vehicle	9	250	194	56	250	196	54	250
Vehicle	10	250	185	65	250	190	60	250
Vehicle	11	250	204	46	250	203	47	250
Vehicle	12	250	184	66	250	190	60	250
Treatment	16	250	188	62	250	185	65	250
Treatment	17	250	197	53	250	196	54	250
Treatment	18	250	194	56	250	193	57	250
Treatment	19	250	205	45	250	197	53	250
Treatment	20	250	203	47	250	190	60	250
Treatment	21	250	200	50	250	195	55	250
Treatment	22	250	204	46	250	201	49	250
Treatment	23	250	209	41	250	205	45	250
Treatment	24	250	198	52	250	196	54	250

## Sheet: Week 2
Gut Microbiota in Healthy rats after exposure to HW Water & DI Water in Female SD RATS
Test System		RAT		Offered volume		250ml/rat
Strain		SD		Left over volume taken		every 48Hrs i.e 2days
Sex		Female
WEEK 2		DATE		Ready to use formulation
Route of Admin		Oral PO
Group	Cage No	Volume offered(mL) on 14/04/2024	Volume left over (mL)measured on 16/04/2024	Volume consumed(mL/48 hrs)	Volume offered(mL) on 16/04/2024	Volume left over (mL)measured on 18/04/2024	Volume consumed(mL/48 hrs)	Volume offered(mL) on 18/04/2024	Volume left over (mL)measured on 20/04/2024	Volume consumed(mL/48 hrs)
Vehicle	4	250	196	54	250	200	50	250	205	45
Vehicle	5	250	193	57	250	198	52	250	206	44
Vehicle	6	250	192	58	250	196	54	250	201	49
Vehicle	7	250	194	56	250	195	55	250	192	58
Vehicle	8	250	185	65	250	192	58	250	202	48
Vehicle	9	250	190	60	250	197	53	250	204	46
Vehicle	10	250	195	55	250	207	43	250	202	48
Vehicle	11	250	200	50	250	204	46	250	205	45
Vehicle	12	250	195	55	250	194	56	250	196	54
Treatment	16	250	183	67	250	180	70	250	177	73
Treatment	17	250	186	64	250	199	51	250	194	56
Treatment	18	250	195	55	250	188	62	250	195	55
Treatment	19	250	192	58	250	190	60	250	195	55
Treatment	20	250	189	61	250	192	58	250	189	61
Treatment	21	250	194	56	250	191	59	250	200	50
Treatment	22	250	200	50	250	193	57	250	197	53
Treatment	23	250	201	49	250	207	43	250	202	48
Treatment	24	250	195	55	250	190	60	250	193	57
				56.6667			51.8889			48.5556
				57.2222			57.7778			56.4444
				0.822549			0.0639481			0.014502
