# Supplementary material for: Effects of Ultrafine Bubble Water on Gut Microbiota Composition and Health Markers in Rats
Source: Nanomaterials (Basel). 2025 Aug 5;15(15):1193. doi: 10.3390/nano15151193 (PMC12348793; doi:10.3390/nano15151193)
Supplement: Supplementary file 1 [file nanomaterials-15-01193-s001.zip › nanomaterials-3721151_Supplementary Data/Metagenomics_data updated_15.09.2024 - share.xlsx]

## Sheet: Group 1
Group 1
Week 0						Week 6						Week 8						Week 12
Sample No:	Phylum name and the percentage present in the kingdom Bacteria	Genus name	Percentage present in the phylum	Percentage present in the kingdom Bacteria		Sample No:	Phylum name and the percentage present in the kingdom Bacteria	Genus name	Percentage present in the phylum	Percentage present in the kingdom Bacteria		Sample No:	Phylum name and the percentage present in the kingdom Bacteria	Genus name	Percentage present in the phylum	Percentage present in the kingdom Bacteria		Sample No:	Phylum name and the percentage present in the kingdom Bacteria	Genus name	Percentage present in the phylum	Percentage present in the kingdom Bacteria
1	Firmicutes: 9	Clostridium	46	4		4	Firmicutes: 17	Clostridium	3	0.5		7	Firmicutes: 17	Clostridium	22	4		10	Firmicutes: 3	Lactobacillus	15	0.4
		Turicibacter	23	2				ligilactobacillus	60	10				ligilactobacillus	37	6				ligilactobacillus	14	0.4
		ligilactobacillus	10	1				Lactobacillus	8	1				Lactobacillus	5	0.9				Turicibacter	14	0.4
		Lactobacillus	2	0.2										Turicibacter	14	2				Eubactrium	16	0.5
							Bacteroidetes:2	Duncaniella	3.69	0.08										Limosilactobacillus	2	0.06
	Bacteroidetes:12	Duncaniella	24	3									Bacteroidetes:14	Duncaniella	45	6				Streptococcus	1	0.03
		Muribaculum	20	2										Bacteroides	2	0.2
		Bacteroides	2	0.2										Muribaculum	5	0.8			Bacteroidetes:17	Duncaniella	11	2
														Alistipes	3	0.4				Bacteroides	2	0.3
2	Firmicutes: 6	ligilactobacillus	51	3		5	Firmicutes: 21	Clostridium	61	14										Muribaculum	19	3
		Clostridium	9	0.6				Turicibacter	17	3		8	Firmicutes: 13	ligilactobacillus	12	2
		Lactobacillus	6	0.4										Lactobacillus	1	0.2		11	Firmicutes: 32	Clostridium	23	7
							Bacteroidetes: 6	Duncaniella	85	5				Turicibacter	57	7				ligilactobacillus	61	19
	Bacteroidetes:12	Duncaniella	18	2																Turicibacter	4	11
		Bacteroides	23	3									Bacteroidetes: 16	Duncaniella	13	2
		Muribaculum	15	2		6	Firmicutes: 6	Clostridium	33	2				Bacteroides	5	0.8			Bacteroidetes:18	Duncaniella	18	3
								Turicibacter	16	0.9				Muribaculum	22	4				Romboutsia	2	0.4
3	Firmicutes: 14	Clostridium	32	4				ligilactobacillus	9	0.6										Muribaculum	29	5
		Turicibacter	23	3				Lactobacillus	18	1		9	Firmicutes: 14	Lactobacillus	7	1				Alistipes	5	0.9
		ligilactobacillus	1	0.2										Turicibacter	18	2
		Lactobacillus	1	0.2			Bacteroidetes: 8	Duncaniella	5	0.4				Clostridium	63	9		12	Firmicutes: 30	Clostridium	6	2
		Romboutsia	1	0.1				Muribaculum	6	0.5										Turicibacter	4	1
													Bacteroidetes: 15	Duncaniella	4	0.7				Entrococcus	2	0.6
	Bacteroidetes:9	Duncaniella	16	1										Muribaculum	16	2
		Bacteroides	1	0.1										Alistipes	2	0.3			Bacteroidetes:8	Duncaniella	59	5
		Muribaculum	61	5																Muribaculum	4	0.3
																				Alistipes	8	0.6
	F	B					F	B					F	B						Bacteroides	2	0.2
	9	12					17	2					17	14
	6	12					21	6					13	16
	14	9					6	8					14	15						F	B
Average	9.66667	11				Average	14.6667	5.33333				Average	14.6667	15						3	17
SD	4.04145	1.73205				SD	7.76745	3.05505				SD	2.08167	1						32	18
Ttest	0.639323					Ttest	0.16198					Ttest	0.819372							30	8
																			Average	21.6667	14.3333
																			SD	16.1967	5.50757
																			Ttest	0.52234

## Sheet: Group 2
Group 2
Week 0						Week 6						Week 8						Week 12
Sample No:	Phylum name and the percentage present in the kingdom Bacteria	Genus name	Percentage present in the phylum	Percentage present in the kingdom Bacteria		Sample No:	Phylum name and the percentage present in the kingdom Bacteria	Genus name	Percentage present in the phylum	Percentage present in the kingdom Bacteria		Sample No:	Phylum name and the percentage present in the kingdom Bacteria	Genus name	Percentage present in the phylum	Percentage present in the kingdom Bacteria		Sample No:	Phylum name and the percentage present in the kingdom Bacteria	Genus name	Percentage present in the phylum	Percentage present in the kingdom Bacteria
13	Firmicutes: 4	Clostridium	29	1		16	Firmicutes: 33	Clostridium	11	4		19	Firmicutes: 21	Clostridium	48	8		22	Firmicutes: 6	Clostridium	8	0.5
		ligilactobacillus	43	2				ligilactobacillus	60	20				Lactobacillus	2	0.5				ligilactobacillus	49	3
		Lactobacillus	13	0.5				Lactobacillus	5	2				Turicibacter	40	8				Lactobacillus	15	1
								Turicibacter	9	3										Limosilactobacillus	2	0.1
	Bacteroidetes:9	Duncaniella	13	1									Bacteroidetes:9	Duncaniella	39	3
		Muribaculum	25	2			Bacteroidetes:12	Duncaniella	27	3				Muribaculum	14	1			Bacteroidetes:16	Duncaniella	51	8
		Bacteroides	1	0.1				Muribaculum	31	4				Alistipes	1	0.1				Muribaculum	18	3
		Alistipes	1	0.09				Alistipes	1	0.2										Alistipes	10	2
												20	Firmicutes: 24	Clostridium	45	11				Bacteroides	1	0.2
14	Firmicutes: 10	Clostridium	38	4		17	Firmicutes: 23	Clostridium	23	5				ligilactobacillus	24	6
		ligilactobacillus	11	1				ligilactobacillus	43	10				Lactobacillus	3	0.6		23	Firmicutes: 13	Clostridium	21	3
		Lactobacillus	4	0.4				Lactobacillus	1	0.2				Turicibacter	14	3				ligilactobacillus	15	2
		Turicibacter	30	3				Limosilactobacillus	8	2										Lactobacillus	10	1
													Bacteroidetes:6	Duncaniella	23	1				Limosilactobacillus	2	0.2
	Bacteroidetes:9	Duncaniella	17	2			Bacteroidetes:3	Duncaniella	19	0.6				Muribaculum	21	1				Turicibacter	19	2
		Muribaculum	40	3				Muribaculum	3	0.1				Bacteroides	3	0.2				Romboutsia	2	0.2
		Bacteroides	2	0.2				Alistipes	4	0.1
												21	Firmicutes: 8	Clostridium	26	2			Bacteroidetes:15	Duncaniella	32	5
15	Firmicutes: 8	Clostridium	5	0.4		18	Firmicutes: 13	Clostridium	36	5				ligilactobacillus	4	0.3				Muribaculum	4	0.5
		ligilactobacillus	73	6				ligilactobacillus	9	1				Lactobacillus	23	2				Alistipes	11	2
		Lactobacillus	2	0.1				Lactobacillus	3	0.4				Turicibacter	18	2
								Limosilactobacillus	0.9	0.1								24	Firmicutes: 11	Clostridium	50	5
	Bacteroidetes:12	Duncaniella	16	2				Turicibacter	10	1			Bacteroidetes:7	Duncaniella	47	3				ligilactobacillus	2	0.2
		Muribaculum	41	5										Muribaculum	4	0.3				Lactobacillus	8	0.8
		Bacteroides	4	0.5			Bacteroidetes:6	Duncaniella	72	5				Bacteroides	1	0.07				Limosilactobacillus	0.8	0.09
																				Turicibacter	10	1
	F	B					F	B						F	B				Bacteroidetes:18	Duncaniella	14	2
	4	9					33	12						21	9					Muribaculum	15	3
	10	9					23	3						24	6					Bacteroides	2	0.3
	8	12					13	6						8	7
Average	7.33333	10				Average	23	7					Average	17.6667	7.33333
SD	3.05505	1.73205				SD	10	4.58258					SD	8.5049	1.52753					F	B
Ttest	0.275607					Ttest	0.0654023						Ttest	0.107075						6	18
																				13	15
																				11	16
																			Average	10	16.3333
																			SD	3.60555	1.52753
																			Ttest	0.0487421
